# Supplementary material for: Towards Zero-Waste Valorization of African Catfish By-Products Through Integrated Biotechnological Processing and Life Cycle Assessment
Source: Gels. 2026 Jan 1;12(1):45. doi: 10.3390/gels12010045 (PMC12841133; doi:10.3390/gels12010045)
Supplement: Supplementary file 1 [file gels-12-00045-s001.zip]

Archive with 1 entries (1 files):
- gels-4035903-supplementary.pdf
